# Supplementary material for: Monoclinic 122-Type BaIr2Ge2 with a Channel Framework: A Structural Connection between Clathrate and Layered Compounds
Source: Materials (Basel). 2017 Jul 18;10(7):818. doi: 10.3390/ma10070818 (PMC5551861; doi:10.3390/ma10070818)
Supplement: Supplementary file 1 [file materials-10-00818-s001.zip]

Archive with 3 entries (3 files):
- SI-BaIr2Ge2(1).docx
- BaIr2Ge2-b.cif
- checkcif-BaIr2Ge2.pdf
